# Supplementary material for: Heart Rate Variability and Pulse Rate Variability: Do Anatomical Location and Sampling Rate Matter?
Source: Sensors (Basel). 2024 Mar 23;24(7):2048. doi: 10.3390/s24072048 (PMC11013825; doi:10.3390/s24072048)
Supplement: Supplementary file 1 [file sensors-24-02048-s001.zip]

Archive with 8 entries (8 files):
- Figure_S1.jpeg
- Figure_S2.jpeg
- Figure_S3.jpeg
- Figure_S4.jpeg
- Figure_S5.jpeg
- Figure_S6.jpeg
- Figure_S7.jpeg
- Supplemental Figure Captions.pdf
